# Supplementary material for: Sex-Specific Association of Low Muscle Mass with Depression Status in Asymptomatic Adults: A Population-Based Study
Source: Brain Sci. 2024 Oct 30;14(11):1093. doi: 10.3390/brainsci14111093 (PMC11591987; doi:10.3390/brainsci14111093)
Supplement: Supplementary file 1 [file brainsci-14-01093-s001.zip]

Archive with 1 entries (1 files):
- Figure S1. Histograms of baseline demographic.pdf
